# Supplementary material for: Myopia Management in Ontario, Canada
Source: J Clin Med. 2025 Jul 19;14(14):5132. doi: 10.3390/jcm14145132 (PMC12295653; doi:10.3390/jcm14145132)
Supplement: Supplementary file 1 [file jcm-14-05132-s001.zip]

Archive with 1 entries (1 files):
- jcm-3710176-supplementary.pdf
